# Supplementary material for: Acute Benefits of Acidified Milk Drinks with 10-g and 15-g Protein on Shifting and Updating Performances in Young Adults: A Randomized Controlled Trial
Source: Nutrients. 2023 Jan 13;15(2):431. doi: 10.3390/nu15020431 (PMC9860894; doi:10.3390/nu15020431)
Supplement: Supplementary file 1 [file nutrients-15-00431-s001.zip]

Archive with 1 entries (1 files):
- nutrients-2130759-supplementary.pdf
